# Supplementary material for: A new species and a new record of Liparis sect. Decumbentes (Malaxidinae, Orchidaceae) from Peru
Source: PhytoKeys. 2020 May 8;146:37–46. doi: 10.3897/phytokeys.146.47229 (PMC7228942; doi:10.3897/phytokeys.146.47229)
Supplement: XML Treatment for Liparis sessilis [file phytokeys.146.47229-treatment1.xml]

<!DOCTYPE tp:taxon-treatment
  PUBLIC "-//TaxonX//DTD Taxonomic Treatment Publishing DTD v0 20100105//EN" "tax-treatment-NSO.dtd">
<tp:taxon-treatment xmlns:tp="http://www.plazi.org/taxpub"><tp:treatment-meta><kwd-group><label>Taxon classification</label><kwd><named-content xmlns:xlink="http://www.w3.org/1999/xlink" content-type="kingdom">Plantae</named-content></kwd><kwd><named-content xmlns:xlink="http://www.w3.org/1999/xlink" content-type="order">Asparagales</named-content></kwd><kwd><named-content xmlns:xlink="http://www.w3.org/1999/xlink" content-type="family">Orchidaceae</named-content></kwd></kwd-group><mixed-citation publication-type="journal"><person-group><name><surname>Damián</surname><given-names>Alexander</given-names></name><name><surname>Salazar</surname><given-names>Gerardo A.</given-names></name><name><surname>Rimarachín</surname><given-names>Leyda</given-names></name></person-group><article-title>A new species and a new record of <italic><tp:taxon-name><tp:taxon-name-part taxon-name-part-type="genus" reg="Liparis">Liparis</tp:taxon-name-part></tp:taxon-name></italic> sect. <italic><tp:taxon-name><tp:taxon-name-part taxon-name-part-type="genus" reg="Liparis"/><tp:taxon-name-part taxon-name-part-type="section" reg="Decumbentes">Decumbentes</tp:taxon-name-part></tp:taxon-name></italic> (<tp:taxon-name><tp:taxon-name-part taxon-name-part-type="subtribe">Malaxidinae</tp:taxon-name-part></tp:taxon-name>, <tp:taxon-name><tp:taxon-name-part taxon-name-part-type="family">Orchidaceae</tp:taxon-name-part></tp:taxon-name>) from Peru</article-title><source>PhytoKeys</source><day>08</day><month>5</month><year>2020</year><volume>146</volume><fpage>37</fpage><lpage>46</lpage><pub-id pub-id-type="doi">10.3897/phytokeys.146.47229</pub-id></mixed-citation></tp:treatment-meta><tp:nomenclature><tp:taxon-name><object-id xmlns:xlink="http://www.w3.org/1999/xlink" content-type="arpha" xlink:type="simple">9C973EBE-D0A5-5E4A-97FB-D05C43D3D8E9</object-id>
            <tp:taxon-name-part taxon-name-part-type="genus" reg="Liparis">Liparis</tp:taxon-name-part>
            <tp:taxon-name-part taxon-name-part-type="species" reg="sessilis">sessilis</tp:taxon-name-part>
            <object-id xmlns:xlink="http://www.w3.org/1999/xlink" content-type="ipni" xlink:type="simple">urn:lsid:ipni.org:names:77209563-1</object-id>
          </tp:taxon-name><tp:taxon-authority>Damián, Salazar &amp; Rimarachín</tp:taxon-authority><tp:taxon-status xmlns:xlink="http://www.w3.org/1999/xlink" xlink:type="simple">sp. nov.</tp:taxon-status><xref ref-type="fig" rid="F1">Figs 1A, E</xref><xref ref-type="fig" rid="F2">, 2</xref></tp:nomenclature><tp:treatment-sec sec-type="material" id="SECID0EIAAE"><title>Type.</title><p>Peru. Amazonas; Bagua Grande, Bosque Berlín-“plot Higueron”, UTM 17 M 0786059, 9346365, 2300 m a.s.l. March 9, 2016, <italic>L. Rimarachín LR 517</italic> (holotype: UFV, isotype: HUT).</p><p>Similar to <italic><tp:taxon-name><tp:taxon-name-part taxon-name-part-type="genus" reg="Liparis">Liparis</tp:taxon-name-part> <tp:taxon-name-part taxon-name-part-type="species" reg="brachystalix">brachystalix</tp:taxon-name-part></tp:taxon-name></italic> Rchb.f. but differing in having sessile leaves (vs. distinctly petiolate) and ovate-elliptic labellum with truncate base (vs. obovate-oblong to pandurate labellum with cordate to sagittate base).</p></tp:treatment-sec><tp:treatment-sec sec-type="description" id="SECID0E4AAE"><title>Description.</title><p>Terrestrial or epiphyte, long-creeping herb. <bold><italic>Stem</italic></bold> elongate, decumbent, laterally compressed, green, 2 mm in diameter, up to 35 cm. <bold><italic>Leaves</italic></bold> distichous, sessile, ovate, acute, with a narrow base clasping the stem, the margins undulate, 3–veined, 2.5–3.5 cm long and 1–1.5 cm wide. <bold><italic>Inflorescence</italic></bold> terminal, erect, racemose, producing many (up to 20) flowers in succession, peduncle terete in cross-section, provided with conspicuous glandular trichomes up to 6 mm long. <bold><italic>Floral bracts</italic></bold> pale greenish, narrowly triangular, margins undulate, 7–8 mm long and 2 mm wide. Ovary terete, with longitudinal keels, pale greenish, to 8 mm long including the pedicel. <bold><italic>Flowers</italic></bold> resupinate, widely spreading, sepals, petals and column pale greenish, labellum green, darker towards the center on the basal one-third. <bold><italic>Dorsal sepal</italic></bold> lanceolate, apex convex, broadly triangular, obtuse, margins revolute, 1–veined, 6–7.5 mm long and 1–1.5 mm wide. <bold><italic>Lateral sepals</italic></bold> lanceolate, slightly oblique, broadly rounded, margins revolute, 1–veined, 8 mm long, 2 mm wide. <bold><italic>Petals</italic></bold> linear, truncate with a rounded mucro, margins irregular, revolute, 1–veined, 7.5 mm long, 1 mm wide. <bold><italic>Labellum</italic></bold> ovate-elliptic, apex obtuse, upper lateral margins irregularly erose, 11–veined, 10–12 mm long, 4–5 mm wide, ecallose, with a squarish fovea above the base, medially with two low ridges converging up to three-quarters of the lamina. <bold><italic>Column</italic></bold> short, stout, 1.7 mm long; <bold><italic>anther</italic></bold> cucullate, 2–celled. <bold><italic>Pollinia</italic></bold> 2, obovate. <bold><italic>Fruit</italic></bold> unknown.</p></tp:treatment-sec><tp:treatment-sec sec-type="etymology" id="SECID0EKCAE"><title>Etymology.</title><p>The specific epithet refers to the distinctive sessile leaves of the species.</p></tp:treatment-sec><tp:treatment-sec sec-type="distribution" id="SECID0EPCAE"><title>Distribution and ecology.</title><p>This species inhabits the cloud forests around the river Utcubamba in the province of the same name in the district of Bagua Grande. This area is known as “El Higuerón” and is legally administered by the Rafael <tp:taxon-name>Cotrina</tp:taxon-name> family. This family, together with that of the third author, are conducting research and conservation programs about the yellow-tailed woolly monkey <italic><tp:taxon-name><tp:taxon-name-part taxon-name-part-type="genus" reg="Lagothrix">Lagothrix</tp:taxon-name-part> <tp:taxon-name-part taxon-name-part-type="species" reg="flavicauda">flavicauda</tp:taxon-name-part></tp:taxon-name></italic> Humbolldt and its habitat in the PCA BF. Flowers have been recorded in March and April.</p><p><italic><tp:taxon-name><tp:taxon-name-part taxon-name-part-type="genus" reg="Liparis">Liparis</tp:taxon-name-part> <tp:taxon-name-part taxon-name-part-type="species" reg="sessilis">sessilis</tp:taxon-name-part></tp:taxon-name></italic> inhabits the understory rich in mosses, rocks and old stems of <italic><tp:taxon-name><tp:taxon-name-part taxon-name-part-type="genus" reg="Anthurium">Anthurium</tp:taxon-name-part></tp:taxon-name></italic> Schott and <italic><tp:taxon-name><tp:taxon-name-part taxon-name-part-type="genus" reg="Psychotria">Psychotria</tp:taxon-name-part></tp:taxon-name></italic> L. species. Also, this species has been using <italic><tp:taxon-name><tp:taxon-name-part taxon-name-part-type="genus" reg="Palicourea">Palicourea</tp:taxon-name-part></tp:taxon-name></italic> shrubs as its phorophyte and can reach up to 2 m above ground. The roots of <italic><tp:taxon-name><tp:taxon-name-part taxon-name-part-type="genus" reg="Liparis">Liparis</tp:taxon-name-part> <tp:taxon-name-part taxon-name-part-type="species" reg="sessilis">sessilis</tp:taxon-name-part></tp:taxon-name></italic> are poorly developed and the stems turn white or brownish as the younger parts of the plant grow. According to recent observations (Rimarachín pers. obs.), the population of this species is small. Indeed, it has only been found in a degraded area and in two other zones of primary forest. The species has been propagated from cuttings and is currently being grown in the PCA BF.</p></tp:treatment-sec><tp:treatment-sec sec-type="comments" id="SECID0EQEAE"><title>Comments.</title><p>Among the four species belonging to <tp:taxon-name><tp:taxon-name-part taxon-name-part-type="genus" reg="Liparis">Liparis</tp:taxon-name-part> <tp:taxon-name-part taxon-name-part-type="infraspecific-rank">sect.</tp:taxon-name-part> <tp:taxon-name-part taxon-name-part-type="section" reg="Decumbentes">Decumbentes</tp:taxon-name-part></tp:taxon-name>, <italic><tp:taxon-name><tp:taxon-name-part taxon-name-part-type="genus" reg="Liparis">L.</tp:taxon-name-part> <tp:taxon-name-part taxon-name-part-type="species" reg="sessilis">sessilis</tp:taxon-name-part></tp:taxon-name></italic> is most similar to <italic><tp:taxon-name><tp:taxon-name-part taxon-name-part-type="genus" reg="Liparis">L.</tp:taxon-name-part> <tp:taxon-name-part taxon-name-part-type="species" reg="brachystalix">brachystalix</tp:taxon-name-part></tp:taxon-name></italic>, which differs in having petiolate leaves and different labellum morphology. <italic><tp:taxon-name><tp:taxon-name-part taxon-name-part-type="genus" reg="Liparis">Liparis</tp:taxon-name-part> <tp:taxon-name-part taxon-name-part-type="species" reg="sessilis">sessilis</tp:taxon-name-part></tp:taxon-name></italic> is easily distinguished from other members of its section by the features indicated in the key and in Table <xref ref-type="table" rid="T1">1</xref>.</p><fig id="F1" position="float" orientation="portrait"><object-id xmlns:xlink="http://www.w3.org/1999/xlink" content-type="doi" xlink:type="simple">10.3897/phytokeys.146.47229.figure1</object-id><object-id xmlns:xlink="http://www.w3.org/1999/xlink" content-type="arpha" xlink:type="simple">0A9A831A-1302-5338-A9C9-1B35761D0E11</object-id><label>Figure 1.</label><caption><p>Flowers (<bold>A–D</bold>) and portions of stem with leaves (<bold>E–H</bold>) of the species of <tp:taxon-name><tp:taxon-name-part taxon-name-part-type="genus" reg="Liparis">Liparis</tp:taxon-name-part> <tp:taxon-name-part taxon-name-part-type="infraspecific-rank">sect.</tp:taxon-name-part> <tp:taxon-name-part taxon-name-part-type="section" reg="Decumbentes">Decumbentes</tp:taxon-name-part></tp:taxon-name><bold>A, E</bold><italic><tp:taxon-name><tp:taxon-name-part taxon-name-part-type="genus" reg="Liparis">Liparis</tp:taxon-name-part> <tp:taxon-name-part taxon-name-part-type="species" reg="sessilis">sessilis</tp:taxon-name-part></tp:taxon-name></italic><bold>B, F</bold><italic><tp:taxon-name><tp:taxon-name-part taxon-name-part-type="genus" reg="Liparis">Liparis</tp:taxon-name-part> <tp:taxon-name-part taxon-name-part-type="species" reg="brachystalix">brachystalix</tp:taxon-name-part></tp:taxon-name></italic><bold>C, G</bold><italic><tp:taxon-name><tp:taxon-name-part taxon-name-part-type="genus" reg="Liparis">Liparis</tp:taxon-name-part> <tp:taxon-name-part taxon-name-part-type="species" reg="laticuneata">laticuneata</tp:taxon-name-part></tp:taxon-name></italic><bold>D, H</bold><italic><tp:taxon-name><tp:taxon-name-part taxon-name-part-type="genus" reg="Liparis">Liparis</tp:taxon-name-part> <tp:taxon-name-part taxon-name-part-type="species" reg="crispifolia">crispifolia</tp:taxon-name-part></tp:taxon-name></italic>. Photographs: <bold>A</bold> L. Rimarachín, <bold>B</bold> L. Egoavil, <bold>C, E, G</bold> A. Damián, <bold>D</bold> A. Hirtz, <bold>F</bold> G. Salazar. <bold>H</bold> E. Santiago. Scale bar: 1 cm.</p></caption><graphic xmlns:xlink="http://www.w3.org/1999/xlink" xlink:href="phytokeys-146-037-g001.jpg" position="float" orientation="portrait" xlink:type="simple" id="oo_407632.jpg"><uri content-type="original_file" xlink:type="simple">https://binary.pensoft.net/fig/407632</uri></graphic></fig><fig id="F2" position="float" orientation="portrait"><object-id xmlns:xlink="http://www.w3.org/1999/xlink" content-type="doi" xlink:type="simple">10.3897/phytokeys.146.47229.figure2</object-id><object-id xmlns:xlink="http://www.w3.org/1999/xlink" content-type="arpha" xlink:type="simple">7258771B-B188-51EA-8EF2-FC976706B597</object-id><label>Figure 2.</label><caption><p><italic><tp:taxon-name><tp:taxon-name-part taxon-name-part-type="genus" reg="Liparis">Liparis</tp:taxon-name-part> <tp:taxon-name-part taxon-name-part-type="species" reg="sessilis">sessilis</tp:taxon-name-part></tp:taxon-name></italic> Damián, Salazar &amp; Rimarachín <bold>A</bold> habit <bold>B</bold> lateral view of flower <bold>C</bold> inflorescence, <bold>D</bold> dissected perianth <bold>E</bold> column in ventral view with anther. Drawn by Alexander Damián from the type <italic>L. Rimarachín LR517</italic>.</p></caption><graphic xmlns:xlink="http://www.w3.org/1999/xlink" xlink:href="phytokeys-146-037-g002.jpg" position="float" orientation="portrait" xlink:type="simple" id="oo_407633.jpg"><uri content-type="original_file" xlink:type="simple">https://binary.pensoft.net/fig/407633</uri></graphic></fig><table-wrap id="T1" position="float" orientation="portrait"><label>Table 1.</label><caption><p>Features distinguishing the species of <tp:taxon-name><tp:taxon-name-part taxon-name-part-type="genus" reg="Liparis">Liparis</tp:taxon-name-part> <tp:taxon-name-part taxon-name-part-type="infraspecific-rank">sect.</tp:taxon-name-part> <tp:taxon-name-part taxon-name-part-type="section" reg="Decumbentes">Decumbentes</tp:taxon-name-part></tp:taxon-name>.</p></caption><table id="TID0EX2AE" rules="all"><tbody><tr><th rowspan="1" colspan="1">Character</th><th rowspan="1" colspan="1">
                    <italic><tp:taxon-name><tp:taxon-name-part taxon-name-part-type="genus" reg="Liparis">L.</tp:taxon-name-part> <tp:taxon-name-part taxon-name-part-type="species" reg="brachystalix">brachystalix</tp:taxon-name-part></tp:taxon-name></italic>
                  </th><th rowspan="1" colspan="1">
                    <italic><tp:taxon-name><tp:taxon-name-part taxon-name-part-type="genus" reg="Liparis">L.</tp:taxon-name-part> <tp:taxon-name-part taxon-name-part-type="species" reg="crispifolia">crispifolia</tp:taxon-name-part></tp:taxon-name></italic>
                  </th><th rowspan="1" colspan="1">
                    <italic><tp:taxon-name><tp:taxon-name-part taxon-name-part-type="genus" reg="Liparis">L.</tp:taxon-name-part> <tp:taxon-name-part taxon-name-part-type="species" reg="laticuneata">laticuneata</tp:taxon-name-part></tp:taxon-name></italic>
                  </th><th rowspan="1" colspan="1">
                    <italic><tp:taxon-name><tp:taxon-name-part taxon-name-part-type="genus" reg="Liparis">L.</tp:taxon-name-part> <tp:taxon-name-part taxon-name-part-type="species" reg="sessilis">sessilis</tp:taxon-name-part></tp:taxon-name></italic>
                  </th></tr><tr><td rowspan="1" colspan="1">
                    <bold>Leaf size (cm)</bold>
                  </td><td rowspan="1" colspan="1">1.6–3.7×0.9–2.2</td><td rowspan="1" colspan="1">5-6×3.7-4</td><td rowspan="1" colspan="1">2-5.5×2-3</td><td rowspan="1" colspan="1">2.5–3.5×1–1.5</td></tr><tr><td rowspan="1" colspan="1">
                    <bold>Leaf veins</bold>
                  </td><td rowspan="1" colspan="1">5–11</td><td rowspan="1" colspan="1">up to 11</td><td rowspan="1" colspan="1">up to 11</td><td rowspan="1" colspan="1">3–7</td></tr><tr><td rowspan="1" colspan="1">
                    <bold>Petiole length (cm)</bold>
                  </td><td rowspan="1" colspan="1">1.3–2.5</td><td rowspan="1" colspan="1">1.8–3</td><td rowspan="1" colspan="1">2–2.5</td><td rowspan="1" colspan="1">petiole absent</td></tr><tr><td rowspan="1" colspan="1">
                    <bold>Flower color</bold>
                  </td><td rowspan="1" colspan="1">Green with darker band along the center of the labellum</td><td rowspan="1" colspan="1">Greenish sepals and petals, labellum reddish purple</td><td rowspan="1" colspan="1">Green with darker band along the center of the labellum</td><td rowspan="1" colspan="1">Green with darker band along the center of the labellum</td></tr><tr><td rowspan="1" colspan="1">
                    <bold>Sepal size (mm)</bold>
                  </td><td rowspan="1" colspan="1">6–8×2</td><td rowspan="1" colspan="1">6–14×2</td><td rowspan="1" colspan="1">6×2</td><td rowspan="1" colspan="1">6–8×1–2</td></tr><tr><td rowspan="1" colspan="1">
                    <bold>Petal size (mm)</bold>
                  </td><td rowspan="1" colspan="1">6–9×1</td><td rowspan="1" colspan="1">5–14×6</td><td rowspan="1" colspan="1">6–7×2</td><td rowspan="1" colspan="1">5–7×1</td></tr><tr><td rowspan="1" colspan="1">
                    <bold>Labellum size (mm)</bold>
                  </td><td rowspan="1" colspan="1">7–8×3–7</td><td rowspan="1" colspan="1">16–40×10–36</td><td rowspan="1" colspan="1">7–8×10–13</td><td rowspan="1" colspan="1">10–12×4–5</td></tr><tr><td rowspan="1" colspan="1">
                    <bold>Labellum shape</bold>
                  </td><td rowspan="1" colspan="1">Obovate-oblong to pandurate</td><td rowspan="1" colspan="1">Oval to rhombic</td><td rowspan="1" colspan="1">Flabellate-cuneate</td><td rowspan="1" colspan="1">Ovate-elliptic</td></tr><tr><td rowspan="1" colspan="1">
                    <bold>Labellum base</bold>
                  </td><td rowspan="1" colspan="1">Strongly cordate to sagittate</td><td rowspan="1" colspan="1">Truncate</td><td rowspan="1" colspan="1">Shortly cuneate-truncate</td><td rowspan="1" colspan="1">Truncate,</td></tr><tr><td rowspan="1" colspan="1">
                    <bold>Labellum callus</bold>
                  </td><td rowspan="1" colspan="1">2–3 thickened veins</td><td rowspan="1" colspan="1">Base contracted to form a callus-like</td><td rowspan="1" colspan="1">V-shaped with an elliptic fovea</td><td rowspan="1" colspan="1">Squarish fovea above the base</td></tr><tr><td rowspan="1" colspan="1">
                    <bold>Column length (mm)</bold>
                  </td><td rowspan="1" colspan="1">2</td><td rowspan="1" colspan="1">4</td><td rowspan="1" colspan="1">1</td><td rowspan="1" colspan="1">2</td></tr><tr><td rowspan="1" colspan="1">
                    <bold>Column shape</bold>
                  </td><td rowspan="1" colspan="1">Straight or essentially so, stout</td><td rowspan="1" colspan="1">Arcuate, slender</td><td rowspan="1" colspan="1">Straight, stout</td><td rowspan="1" colspan="1">Straight, stout</td></tr></tbody></table></table-wrap></tp:treatment-sec></tp:taxon-treatment>
