# Supplementary material for: A new species and a new record of Liparis sect. Decumbentes (Malaxidinae, Orchidaceae) from Peru
Source: PhytoKeys. 2020 May 8;146:37–46. doi: 10.3897/phytokeys.146.47229 (PMC7228942; doi:10.3897/phytokeys.146.47229)
Supplement: XML Treatment for Liparis brachystalix [file phytokeys.146.47229-treatment2.xml]

<!DOCTYPE tp:taxon-treatment
  PUBLIC "-//TaxonX//DTD Taxonomic Treatment Publishing DTD v0 20100105//EN" "tax-treatment-NSO.dtd">
<tp:taxon-treatment xmlns:tp="http://www.plazi.org/taxpub"><tp:treatment-meta><kwd-group><label>Taxon classification</label><kwd><named-content xmlns:xlink="http://www.w3.org/1999/xlink" content-type="kingdom">Plantae</named-content></kwd><kwd><named-content xmlns:xlink="http://www.w3.org/1999/xlink" content-type="order">Asparagales</named-content></kwd><kwd><named-content xmlns:xlink="http://www.w3.org/1999/xlink" content-type="family">Orchidaceae</named-content></kwd></kwd-group><mixed-citation publication-type="journal"><person-group><name><surname>Damián</surname><given-names>Alexander</given-names></name><name><surname>Salazar</surname><given-names>Gerardo A.</given-names></name><name><surname>Rimarachín</surname><given-names>Leyda</given-names></name></person-group><article-title>A new species and a new record of <italic><tp:taxon-name><tp:taxon-name-part taxon-name-part-type="genus" reg="Liparis">Liparis</tp:taxon-name-part></tp:taxon-name></italic> sect. <italic><tp:taxon-name><tp:taxon-name-part taxon-name-part-type="genus" reg="Liparis"/><tp:taxon-name-part taxon-name-part-type="section" reg="Decumbentes">Decumbentes</tp:taxon-name-part></tp:taxon-name></italic> (<tp:taxon-name><tp:taxon-name-part taxon-name-part-type="subtribe">Malaxidinae</tp:taxon-name-part></tp:taxon-name>, <tp:taxon-name><tp:taxon-name-part taxon-name-part-type="family">Orchidaceae</tp:taxon-name-part></tp:taxon-name>) from Peru</article-title><source>PhytoKeys</source><day>08</day><month>5</month><year>2020</year><volume>146</volume><fpage>37</fpage><lpage>46</lpage><pub-id pub-id-type="doi">10.3897/phytokeys.146.47229</pub-id></mixed-citation></tp:treatment-meta><tp:nomenclature><tp:taxon-name><object-id xmlns:xlink="http://www.w3.org/1999/xlink" content-type="arpha" xlink:type="simple">FA1709BC-3DFF-5731-8A56-183D3116BC0A</object-id>
            <tp:taxon-name-part taxon-name-part-type="genus" reg="Liparis">Liparis</tp:taxon-name-part>
            <tp:taxon-name-part taxon-name-part-type="species" reg="brachystalix">brachystalix</tp:taxon-name-part>
          </tp:taxon-name><tp:taxon-authority>Rchb.f., Linnaea</tp:taxon-authority><tp:nomenclature-citation-list><tp:nomenclature-citation><tp:taxon-name>
                <tp:taxon-name-part taxon-name-part-type="genus" reg="Liparis">Liparis</tp:taxon-name-part> <tp:taxon-name-part taxon-name-part-type="species" reg="brachystalix">brachystalix</tp:taxon-name-part></tp:taxon-name><comment>Rchb.f., Linnaea 41: 43 (1876). Type: Ecuador, Pichincha, <italic>Jameson</italic>, <italic>W. s.n</italic>. (holotype US [drawing AMES!], isotypes AMES, GH, P (as <italic>Jameson 448</italic>).</comment></tp:nomenclature-citation><tp:nomenclature-citation><tp:taxon-name>
                <tp:taxon-name-part taxon-name-part-type="genus" reg="Leptorkis">Leptorkis</tp:taxon-name-part> <tp:taxon-name-part taxon-name-part-type="species" reg="brachystalix">brachystalix</tp:taxon-name-part></tp:taxon-name><comment>(Rchb.f.) Kuntze, Revis. Gen. Pl. 2: 671 (1891).</comment></tp:nomenclature-citation><tp:nomenclature-citation><tp:taxon-name>
                <tp:taxon-name-part taxon-name-part-type="genus" reg="Liparis">Liparis</tp:taxon-name-part> <tp:taxon-name-part taxon-name-part-type="species" reg="pothoides">pothoides</tp:taxon-name-part></tp:taxon-name><comment>F.Lehm. &amp;Kraenzl., Bot. Jahrb. Syst. 26: 478 (1899). Type: Colombia, Paramo de Guanacas, Central Andes of Popayan, <italic>F. C. Lehmann 8094</italic> (holotype K-photo, isotype AMES-photo).</comment></tp:nomenclature-citation><tp:nomenclature-citation><tp:taxon-name>
                <tp:taxon-name-part taxon-name-part-type="genus" reg="Liparis">Liparis</tp:taxon-name-part> <tp:taxon-name-part taxon-name-part-type="species" reg="commelinoides">commelinoides</tp:taxon-name-part></tp:taxon-name><comment>Schltr., Repert. Spec. Nov. Regni Veg. 14: 119 (1915). Type: Ecuador, Pichincha, <italic>L. Sodiro 137</italic> (holotype B, destroyed; Lectotype selected here: drawing of the holotype published by Mansfeld, 1930: no. 71. Fig. <xref ref-type="fig" rid="F3">3D</xref>).</comment></tp:nomenclature-citation><tp:nomenclature-citation><tp:taxon-name>
                <tp:taxon-name-part taxon-name-part-type="genus" reg="Liparis">Liparis</tp:taxon-name-part> <tp:taxon-name-part taxon-name-part-type="species" reg="fendleri">fendleri</tp:taxon-name-part></tp:taxon-name><comment>Schltr. Repert. Spec. Nov. Regni Veg. Beih. 6: 32 (1919). Type: Venezuela, Prope Colonia Tovar, <italic>A. Fendler 1422</italic> (holotype AMES-photo!, isotypes GOET-photo!, AMES-photo!).</comment></tp:nomenclature-citation></tp:nomenclature-citation-list></tp:nomenclature><tp:treatment-sec sec-type="remarks" id="SECID0E3XAE"><title>Remarks.</title><p><italic><tp:taxon-name><tp:taxon-name-part taxon-name-part-type="genus" reg="Liparis">Liparis</tp:taxon-name-part> <tp:taxon-name-part taxon-name-part-type="species" reg="brachystalix">brachystalix</tp:taxon-name-part></tp:taxon-name></italic> is quite constant morphologically, having ovate, petiolate leaves with undulate margins, and labellum with a cordate base, apiculate apex, and a simple callus formed by thickened veins. Labellum shape varies slightly, being somewhat panduriform in the type of <italic><tp:taxon-name><tp:taxon-name-part taxon-name-part-type="genus" reg="Liparis">L.</tp:taxon-name-part> <tp:taxon-name-part taxon-name-part-type="species" reg="pothoides">pothoides</tp:taxon-name-part></tp:taxon-name></italic> (Fig. <xref ref-type="fig" rid="F3">3B</xref>) to obovate-oblong in those of <italic><tp:taxon-name><tp:taxon-name-part taxon-name-part-type="genus" reg="Liparis">L.</tp:taxon-name-part> <tp:taxon-name-part taxon-name-part-type="species" reg="fendleri">fendleri</tp:taxon-name-part></tp:taxon-name></italic>, <italic><tp:taxon-name><tp:taxon-name-part taxon-name-part-type="genus" reg="Liparis">L.</tp:taxon-name-part> <tp:taxon-name-part taxon-name-part-type="species" reg="commelinoides">commelinoides</tp:taxon-name-part></tp:taxon-name></italic> and <italic><tp:taxon-name><tp:taxon-name-part taxon-name-part-type="genus" reg="Liparis">L.</tp:taxon-name-part> <tp:taxon-name-part taxon-name-part-type="species" reg="brachystalix">brachystalix</tp:taxon-name-part></tp:taxon-name></italic> (Fig. <xref ref-type="fig" rid="F3">3A, C, D</xref>).</p><fig id="F3" position="float" orientation="portrait"><object-id xmlns:xlink="http://www.w3.org/1999/xlink" content-type="doi" xlink:type="simple">10.3897/phytokeys.146.47229.figure3</object-id><object-id xmlns:xlink="http://www.w3.org/1999/xlink" content-type="arpha" xlink:type="simple">BB2FE6C2-1B86-5A69-B4A6-F12A890BEFCF</object-id><label>Figure 3.</label><caption><p><bold>A</bold> holotype of <italic><tp:taxon-name><tp:taxon-name-part taxon-name-part-type="genus" reg="Liparis">Liparis</tp:taxon-name-part> <tp:taxon-name-part taxon-name-part-type="species" reg="brachystalix">brachystalix</tp:taxon-name-part></tp:taxon-name></italic> (<italic>W. <tp:taxon-name><tp:taxon-name-part taxon-name-part-type="genus" reg="Jameson">Jameson</tp:taxon-name-part></tp:taxon-name> 448</italic>, P) <bold>B</bold> holotype of <italic><tp:taxon-name><tp:taxon-name-part taxon-name-part-type="genus" reg="Liparis">Liparis</tp:taxon-name-part> <tp:taxon-name-part taxon-name-part-type="species" reg="pothoides">pothoides</tp:taxon-name-part></tp:taxon-name></italic> (F.<italic>C. Hehmann 8094</italic>, AMES) <bold>C</bold> holotype of <italic><tp:taxon-name><tp:taxon-name-part taxon-name-part-type="genus" reg="Liparis">Liparis</tp:taxon-name-part> <tp:taxon-name-part taxon-name-part-type="species" reg="fendleri">fendleri</tp:taxon-name-part></tp:taxon-name></italic> (<italic>Fendler 1422</italic>, PH) <bold>D</bold> Schlechter´s sketch of a flower from the holotype of <italic><tp:taxon-name><tp:taxon-name-part taxon-name-part-type="genus" reg="Liparis">Liparis</tp:taxon-name-part> <tp:taxon-name-part taxon-name-part-type="species" reg="commelinoides">commelinoides</tp:taxon-name-part></tp:taxon-name></italic>, published by <xref ref-type="bibr" rid="B12">Mansfeld (1930)</xref>. Scale bar: 1 cm.</p></caption><graphic xmlns:xlink="http://www.w3.org/1999/xlink" xlink:href="phytokeys-146-037-g003.jpg" position="float" orientation="portrait" xlink:type="simple" id="oo_407634.jpg"><uri content-type="original_file" xlink:type="simple">https://binary.pensoft.net/fig/407634</uri></graphic></fig><p>In Peru, <italic><tp:taxon-name><tp:taxon-name-part taxon-name-part-type="genus" reg="Liparis">Liparis</tp:taxon-name-part> <tp:taxon-name-part taxon-name-part-type="species" reg="brachystalix">brachystalix</tp:taxon-name-part></tp:taxon-name></italic> was collected in the 1960s in the cloud forests of Amazonas, but it was overlooked (Brako and Zarucchi 2993; <xref ref-type="bibr" rid="B21">Ulloa Ulloa et al. 2004</xref>, <xref ref-type="bibr" rid="B22">2017</xref>). In a recent update of the checklist of Peruvian orchids of <xref ref-type="bibr" rid="B23">Zelenko and Bermudez (2009)</xref> published by <xref ref-type="bibr" rid="B11">Goicochea et. al. (2019)</xref>, <italic><tp:taxon-name><tp:taxon-name-part taxon-name-part-type="genus" reg="Liparis">L.</tp:taxon-name-part> <tp:taxon-name-part taxon-name-part-type="species" reg="brachystalix">brachystalix</tp:taxon-name-part></tp:taxon-name></italic> was recorded for the first time in Peru. However, the record by <xref ref-type="bibr" rid="B11">Goicochea et al. (2019)</xref> did not indicate any vouchers supporting it. Therefore, herein we provide the first vouchered citation of <italic><tp:taxon-name><tp:taxon-name-part taxon-name-part-type="genus" reg="Liparis">L.</tp:taxon-name-part> <tp:taxon-name-part taxon-name-part-type="species" reg="brachystalix">brachystalix</tp:taxon-name-part></tp:taxon-name></italic> for this country. <italic><tp:taxon-name><tp:taxon-name-part taxon-name-part-type="genus" reg="Liparis">Liparis</tp:taxon-name-part> <tp:taxon-name-part taxon-name-part-type="species" reg="brachystalix">brachystalix</tp:taxon-name-part></tp:taxon-name></italic> is widespread along the eastern slope of the Peruvian Andes, inhabiting the cloud forest of Amazonas, Pasco, and Huancavelica at an altitude of 2000–2900 m.</p></tp:treatment-sec><tp:treatment-sec sec-type="material" id="SECID0EV5AE"><title>Specimens examined.</title><p>Amazonas, Prov. Bongara, Dtto. Yambrasbamba, 1860–2000 m, 2-26 March 1967, <italic>S. S. Tillet 673-304</italic> (USM!); Pasco, Prov. Oxapampa, Dtto. Huancabamba, <named-content xmlns:xlink="http://www.w3.org/1999/xlink" content-type="dwc:verbatimCoordinates" xlink:type="simple"><named-content content-type="geo-json" specific-use="{&#34;type&#34;:&#34;Point&#34;,&#34;coordinates&#34;:[-75.443056,-10.429167]}" id="NCID0EA6AE" xlink:type="simple">10.25.45S 75.26.35W</named-content></named-content>, 2870 m, 28 February 2009, <italic>R. Vasquez</italic>, <italic>L. Valenzuela</italic>, <italic>J. Mateo &amp; R. Rivera 35414</italic> (USM!, HOXA!, HUT!, MOL!); Prov. Oxapampa, Dtto. Huancabamba, <named-content xmlns:xlink="http://www.w3.org/1999/xlink" content-type="dwc:verbatimCoordinates" xlink:type="simple"><named-content content-type="geo-json" specific-use="{&#34;type&#34;:&#34;Point&#34;,&#34;coordinates&#34;:[-75.437778,-10.443056]}" id="NCID0EO6AE" xlink:type="simple">10°26'35"S, 075°26'16"W</named-content></named-content>, 2200.2500 m, 12 March 2006, <italic>R. Vasquez et al. 31065</italic> (HOXA!). Huancavelica, Prov. Tayacaja, Dtto. Tintay Puncu, Lihuapampa, Bosque nublado Usnopata-sector Vacayupana, 2900 m, 18 February 2015, <italic>L. Egoavil s.n.</italic> (photo!).</p></tp:treatment-sec><ref-list><ref id="B12"><mixed-citation xmlns:xlink="http://www.w3.org/1999/xlink" xlink:type="simple"><person-group><name name-style="western"><surname>Mansfeld</surname><given-names>R</given-names></name></person-group> (<year>1930</year>) Blütenanalysenneur Orchídeen von R. Schlechter. I. Südameríkanische Orchideen. Repertorium Specierum Novarum Regni Vegetabilis. Beihefte, 60 pp.</mixed-citation></ref><ref id="B21"><mixed-citation xmlns:xlink="http://www.w3.org/1999/xlink" xlink:type="simple"><person-group><name name-style="western"><surname>Ulloa Ulloa</surname><given-names>C</given-names></name><name name-style="western"><surname>Zarucchi</surname><given-names>JL</given-names></name><name name-style="western"><surname>León</surname><given-names>B</given-names></name></person-group> (<year>2004</year>) Diez años de adiciones a la flora del Perú. Arnaldoa (edición especial): 7–242.<ext-link xlink:type="simple" ext-link-type="doi" xlink:href="10.5962/bhl.title.63538">https://doi.org/10.5962/bhl.title.63538</ext-link></mixed-citation></ref><ref id="B22"><mixed-citation xmlns:xlink="http://www.w3.org/1999/xlink" xlink:type="simple"><person-group><name name-style="western"><surname>Ulloa Ulloa</surname><given-names>C</given-names></name><name name-style="western"><surname>Acevedo-Rodríguez</surname><given-names>P</given-names></name><name name-style="western"><surname>Beck</surname><given-names>S</given-names></name><name name-style="western"><surname>Belgrano</surname><given-names>MJ</given-names></name><name name-style="western"><surname>Bernal</surname><given-names>R</given-names></name><name name-style="western"><surname>Berry</surname><given-names>PE</given-names></name><name name-style="western"><surname>Brako</surname><given-names>L</given-names></name><name name-style="western"><surname>Celis</surname><given-names>M</given-names></name><name name-style="western"><surname>Davidse</surname><given-names>G</given-names></name><name name-style="western"><surname>Forzza</surname><given-names>RC</given-names></name><name name-style="western"><surname>Gradstein</surname><given-names>SR</given-names></name><name name-style="western"><surname>Hokche</surname><given-names>O</given-names></name><name name-style="western"><surname>León</surname><given-names>B</given-names></name><name name-style="western"><surname>León-Yánez</surname><given-names>S</given-names></name><name name-style="western"><surname>Magill</surname><given-names>RE</given-names></name><name name-style="western"><surname>Neill</surname><given-names>DA</given-names></name><name name-style="western"><surname>Nee</surname><given-names>M</given-names></name><name name-style="western"><surname>Raven</surname><given-names>PH</given-names></name><name name-style="western"><surname>Stimme</surname><given-names>H</given-names></name><name name-style="western"><surname>Strong</surname><given-names>MT</given-names></name><name name-style="western"><surname>Villaseñor</surname><given-names>JL</given-names></name><name name-style="western"><surname>Zarucchi</surname><given-names>JL</given-names></name><name name-style="western"><surname>Zuloaga</surname><given-names>FO</given-names></name><name name-style="western"><surname>Jørgensen</surname><given-names>PM</given-names></name></person-group> (<year>2017</year>) <article-title>An integrated assessment of the vascular plant species of the Americas.</article-title><source>Science</source><volume>358</volume>(<issue>6370</issue>): <fpage>1614</fpage>–<lpage>1617</lpage>. <ext-link xlink:type="simple" ext-link-type="doi" xlink:href="10.1126/science.aao0398">https://doi.org/10.1126/science.aao0398</ext-link></mixed-citation></ref><ref id="B23"><mixed-citation xmlns:xlink="http://www.w3.org/1999/xlink" xlink:type="simple"><person-group><name name-style="western"><surname>Zelenko</surname><given-names>H</given-names></name><name name-style="western"><surname>Bermudez</surname><given-names>P</given-names></name></person-group> (<year>2009</year>) Orchid Species of Peru. Zai Publications. Quito, 407 pp.</mixed-citation></ref><ref id="B11"><mixed-citation xmlns:xlink="http://www.w3.org/1999/xlink" xlink:type="simple"><person-group><name name-style="western"><surname>Goicochea</surname><given-names>A</given-names></name><name name-style="western"><surname>Gutiérrez</surname><given-names>A</given-names></name><name name-style="western"><surname>Ruiz</surname><given-names>A</given-names></name><name name-style="western"><surname>Salas</surname><given-names>M</given-names></name></person-group> (<year>2019</year>) Orquideas de Perú: Relación de Especies y sus Sinónimos. G&amp;G Corporation S.A.C., 288 pp.</mixed-citation></ref></ref-list></tp:taxon-treatment>
